# Supplementary material for: The Vital Roles of Agricultural Crop Residues and Agro-Industrial By-Products to Support Sustainable Livestock Productivity in Subtropical Regions
Source: Animals (Basel). 2025 Apr 21;15(8):1184. doi: 10.3390/ani15081184 (PMC12023990; doi:10.3390/ani15081184)
Supplement: Supplementary file 1 [file animals-15-01184-s001.zip]

Archive with 1 entries (1 files):
- animals-3507210-supplementary.pdf
